# Supplementary material for: Health Outcomes with Curative and Palliative Therapies in Real World: Role of the Quality of Life Summary Score in Thoracic Oncology Patients
Source: Cancers (Basel). 2023 Jul 27;15(15):3821. doi: 10.3390/cancers15153821 (PMC10417517; doi:10.3390/cancers15153821)
Supplement: Supplementary file 1 [file cancers-15-03821-s001.zip]

Archive with 1 entries (1 files):
- cancers-2490888-supplementary.pdf
